# Supplementary material for: The cochlear basal turn as a very preserved region in cochlear hypoplasias: radiological and embryological considerations from a cohort of 125 patients
Source: Neuroradiology. 2025 Jun 14;67(7):1945–52. doi: 10.1007/s00234-025-03671-5 (PMC12390867; doi:10.1007/s00234-025-03671-5)
Supplement: Supplementary file 1 — Supplementary Material 1 (XLSX 204 KB) [file 234_2025_3671_MOESM1_ESM.xlsx]

## Sheet: All cases
Patient number		Eziology	Age	Symptoms	Syndrome	Genetics	Study Date	Cochlear Dysmorphism Subtype	Cochlear measurements	Cochlear Dysmorphism description	Other labyrinthine anomalies	Other anomalies	Comments
GOS_3	1	BOR	1y	not available	BOR	EYA1	CT (30-05-12), MRI IAM (16-02-2009)	BILATERAL CH4 /3	2.4 right, 2.9 left	unwound cochlear with normal basal turn with preserved lamina spiralis (LS) and small and anteriorly off set apical part (apical "bud")	BILATERAL EVA , BILAT DYSMORPHC OSSICLES	END STAGE KIDNEY DISEASE , bilat auricular pits
GOS_6	2	BOR	9M	bilateral SNHL	BOR	EYA1	CT (28-04-2014), MRI dated (20-03-2014)	BILATERAL CH4 /3	2.9 right, 2.8 left	unwound cochlear with normal first half of basal turn with preserved lamina spiralis (LS) and small and anteriorly off set apical part (apical "bud")	BILATERAL ENLARGEMENT OF THE IAC, NORMAL SCC, DYSMORPHIC OSSICLES	none
GOS_7	3	BOR	1y	neck swelling	BOR	EYA1	MRI IAM (23-11-2016)	BILATERAL CH4 /3	3.6 right, 3.3 left	unwound cochlear with normal first half of basal turn with preserved LS and small and anteriorly off set apical part (apical "bud")	PERSISTENT ANLAGE POSTERIOR SCC , DYSPLASTIC LATERAL SCC (R>L) , NORMAL SCC	2nd Branchial cleft anomaly, bilateral auricular pits
GOS_8	4	BOR	1.5 y	not available	BOR	CLINICAL DIAGNOSIS	MRI IAM (2-1-2018)	BILATERAL CH4 /3	3.2 right, 3.3 left	unwound cochlear with normal first half of basal turn with preserved LS and small and anteriorly off set apical part (apical "bud")	LEFT EVA	bilat auricular pits	low image quality on external PACS
GPS_9	5	BOR	10m	dysmorphic ears	BOR	SIX1	MRI IAM (21-10-2019)	cochlear dysplasia normal size	5.5 right, 5.4 left	apical trun slightly dysmorphic with an irregular superior margin ("thorny cochlea")	dysplastic right lateral SCC (bony island < 3 mm) , Left EAC atresia and relative microtia	pre-auricular skin tags
GOS_14	6	BOR	10 m		BOR	SIX1	CT (02-12-2003), MRI IAM (17-01-2005)	BILATERAL ASYMMETRIC CH4	3.2 right, 2.7 left	LEFT unwound cochlear with normal basal turn with preserved LS and small and anteriorly off set apical part (apical "bud"), RIGHT all turns present but cochlear is slightly smal and slightly underdeveloped modiolus with irregular apical turn (thorny).		polycystic kidneys
959968	7	BOR			BOR	EYA1	CT (26-09-11)	Bilateral CH3/4	2.5 right; 2.7 left	unwound cochlear with normal first half of basal turn with preserved lamina spiralis (LS) and small and anteriorly off set apical part (apical "bud")	absent posterior SCC on the right
1006367	8	BOR			BOR	EYA1	CT (23-02-2015)	Bilateral CH3/4	2,7 RIGHT; 2.4 LEFT	unwound cochlear with normal first half of basal turn with preserved lamina spiralis (LS) and small and anteriorly off set apical part (apical "bud")	bilateral EVA	abnormalities in kidneys on US
959968	9	BOR	2.5y		BOR	EYA1	CT (26-09-11)	Bilateral CH3/4	2.5 right; 2.7 left	unwound cochlear with normal first half of basal turn with preserved lamina spiralis (LS) and small and anteriorly off set apical part (apical "bud")	absent posterior SCC on the right
1006367	10	BOR	1y		BOR	EYA1	CT (23-02-2015)	Bilateral CH3/4	2,7 RIGHT; 2.4 LEFT	unwound cochlear with normal first half of basal turn with preserved lamina spiralis (LS) and small and anteriorly off set apical part (apical "bud")	bilateral EVA	abnormalities in kidneys on US
1108741	11	BOR	10m		BOR	SIX1	MRI (08-12-15)	normal sized (thorny??)	4.2 right, 4.3 left	cochlea looks normal but low resolution of the IAM sequence and there may be a "thorny" upper turn.
624983	12	BOR	15y		BOR syndrome	not in the notes	CT 11-12-03, MR 12-06-07	bilateral unwound CH3/CH4	R 3.2 , L 2.5	typical unwound cochlea	dysplastic SCC and ossicles	renal insufficiency
784154	13	BOR	4y	unilat SHNLr right	BOR syndrome	SIX1	MRI 17-01-5, CT 02-12-03	left CH4, thorny cochlea right with associated absence of post SCC (symmetrical)	R 4.3 , L 2.5	only basal turn present on the left , on the right thorny cochlea	absent posterior SCC	kidney [problems 2nd BCC
1162777	14	BOR	3y	bilateral mixed	BOR syndrome	pending	MRI 22-07-21	CH3/4 unwound	R: 3.5 , L 3.5	typical unwound cohclea (suggestive of EYA1)	absent posterior SCC and dysplastic lateral SCC	fused kidney , bilateral tags , right dysmorphic pinna
1133955	15	BOR	3y	bilateral HL	BOR	EYA1	MRI 08-03017	Bilateral CH3/4 unwound	R: 3 L: 2.9	typical unwound cochlea but with associated dilated VA on both sides	dilatedl VA	abnormal auricular pits, branchial cleft anaomaly in the neck
GOS_12	16	CHARGE	2y	bil severe HL	CHARGE	CHD7	CT (19-01-2015), MRI IAM (17-07-2015)	cochlea hypoplasia	3.4 right, 3.5 left	slightly small and irregular apical turn, other turns are normal and ISS, LS, modiolus present	absent semicircular canals and small vesitbule (typical CHARGE)	bilateral colobomata
747677	17	CHARGE	2.5 y	bilateral SNHL	CHARGE	CHD7	CT 09-12-2003	BILATERAL CH4 /3	R 3.2, L 2.4	normal basal turn, hypoplastic upper turns	absent SCCs	CHARGE constellation of findings
826238	18	CHARGE	2y		CHARGE	no notes	MRI 03/04/05 , CT	CH3	3.2 right ; 3.0 left	hypodeveloped internal structure, basal turn plus off set very rudimentary apical turn	absent SCC as expected in charge small vetibule abnormal ossicles	coloboma
723815	19	CHARGE	6y		CHARGE	CHD7	CT 08-08-05	CH3		only first half of basal turn present, abnormal internal structure , offset very rudimentary upper cochlea	absent SCC as expected in charge small vetibule abnormal ossicles
1060063	20	CHARGE	23m		CHARGE syndrome	CHD7	CT dated 05-02-2016	CH3/4 right, Normal left	Right 2.6, Left 4.2	right cochlea shows only the basal turn with normal lamina spiralis and possible marked hypoplastic apical part (almost invisible) no modiolus.	typical charge syndrome with absent SCC and dysplastic ossicles on both sides. cochlear nerve not visualsied on the right	coloboma , left facial macrosomia
758599	21	CHARGE	28m		CHARGE syndrome	not in the notes	CT 08-0-5-06, MR 19-04-04	bilateral CH3/CH4	R 3.2 , L 3.3	only basal turn complete, underdeveloped internal structure , very underdeveoped upper part (fitting CH4 accoridng to Sennaroglu)	typical absence opf SCCs, absent VIII left, dysplastic ossicles	abnormal cerebellum, coloboma , hypogoadism HpoG
931713	22	CHARGE	2d		CHARGE syndrome	CHD7	CT 16-09-10	bilateral CH4	R 2.8, L 3.0	only basal turn complete, underdeveloped internal structure , very underdeveoped upper part (fitting CH4 accoridng to Sennaroglu)	absent SCC	cohanal atresia , cardiac problems	low resolution CT
808581	23	CHARGE	2y		CHARGE syndrome	not in the notes	CT 24-5-05, MR 26-04-06	bilateral cohclea hypoplasia CH2 right /CH4 left	R 2.9, L 2.7	only initial portion of basal turn present with rudimentary apical part (extremel unwound) R > L (on the left the basal turn is complete)	typical charge absence of SCCs dysplastic ossicles	coloboma , hearth defects
882386	24	CHARGE	12y	bilateral SNHL	CHARGE syndrome	CHD7	MRI 19-08-21/ CT 13-01-09	right CH4, left normal	R: 3.3 L: 4	right: only basal turn present, left: underdeveloped modiolus but all the giry are present	absent SCC, absent facial nerve canal and not isualised facial nerve on the right	posterior fossa malformations and other CHARGE association
982471	25	CHARGE	9y	acute findings ddue to brian trauma	CHARGE syndrome	CHD7	MRI 15-09-21	normal right , left underdeveloped modiolus but normal turns	R and L: 4.3	left cochlea has underdeveloped modiolus with absent cochlear nerve	absent SCC	bilateral eyes abnormlaities and cardiac problems as expected
3101258	26	CHARGE	14m	bilateral HL	CHARGE syndrome	CHD7	MRI 17-09-21	bilateral CH4	R and L : 3.1	CH4 with normal basal turn, NO off-set, underdeveloped modiolus , otherwise symmetrical inner ears	absent SCC, bilateral atresia of the oval window, dysplastic and malplaced stapes , bilateral hypoplastic CN	Tongue tie, Patent foramen ovale (PFO) , Aberrant right subclavian artery Absent left kidney, Absence of septum pellucidum - antenatal diagnosis , Coloboma of right optic disc and of left small choroidal, bilateral absence olfactory bulbs, small pituitary gland ("SOD")
1039448	27	CHARGE	3y	bilateral mixed HL	CHARGE syndrome	CHD7	MRI 19-3-15 , CT 31-01-18	BILAT CH4 underdeveloped modiolus left	R: 3 , L:2.9	small bilateral cochlea with underdeveloped modiolus on the left	absent SCC bilaterally, EVA on the right , IAM small on the left with no cochlear nerve, dysmorphic ossicles	cochanal atresia
3101258	28	CHARGE	4y	bilateral mixed HL	CHARGE	CHD7	MRI AND CT	BILAT CH4	RL 3.4 L: 3.5	anterior off set cochlea	absence scc as expected ossicles abnormal	coloboma , small pons hypoplastic olfactory bulbs
1039448	29	CHARGE	7m	Bilateral SNHL	CHARGE syndrome	CHD7	MRI dated 19-03-2015	left hypoplastic cochlea CH4 , normal Cochlea on the right	R: 4.1, L: 2.7	The left cochlea does not have middle but just minimally developed apical turns	left CN absent, bilateral enlarged VA and absent SCC as expected	coloboma and cochanal atresia
1077099	30	CHARGE	2y	bilat profound SNHL	CHARGE syndrome	CHD7	MRI	Bilat symmetrical CH4	R: 3.0 L 3.1	complete 360 basal turn but second half is obliquated antero-medially , hypoplastic upper part	complete aplasia of the lat SCC	choanal atresia
1123929	31	CHARGE	14m	bilater SNHL	CHARGE syndrome	CHD7	MRI and CT	right CH4 and CH1	R: 3.3 , L : 2.1	left only part of the basal trun (cochlear bud) , right , basal turn complete and very small apical part with underdeveloped modiolus (you may call it also Ch2)	complete aplasia of the lat SCC
3194346	32	CHARGE	19d	bilateral SNHL	charge syndrome	CHD7	MRI and CT	bilateral CH4 (typical)	L: 4.0 , R: 3.8	symmetrical complete basal turn and underdeveloped apical part and modiolus, cochlear nerve not visualised	complete aplasia of the lat SCC	choanal atresia and coloboma
898711	33	CHARGE	12Y	bilat hearing loss	CHARGE	CHD7	CT IAC/BRIAN MRI	bilateral CH4	R: 3.2 and L:3.3	typical Ch4 with the whole basal turn present	typical absence of SCC dysmorphic ossicles	coloboma tetralogy fallot
3142079	34	CHARGE	1.5y	bilateral HL	CHARGE	CHD7	MRI and CT 20-12-21	bilateral CH4	R: 3.4 L:3.5	normal basal turn small apical turns with underdeveloped modiolus	all SCC absent, no cochlear nerve visualised bilaterally and OW stensis	brainstem and vermis hypoplasia , hypoplastic olfactory bulbs
1088731	35	CHARGE	2y	bilat SHNL	CHARGE	CHD7	MR 25-10-2017	BILAT CH4	L: 3.5, R: 3.2	normal basal turn small apical turns with underdeveloped modiolus	typical absence of SCC with a channel going down to the posterior cisternal (probably aberrante EVA)
1084419	36	CHARGE	14y	HL	CHARGE	CHD7	ct 10-08-22	CH4	3.3 R; 3.4 L	bilateral cochlear hypoplasia type 4 (normal basal turn and rudimentary apical turn)	absent SCC with some incomplete superior SCC, OW atresia	charge associated findings
GOS_11	37	Other genetic	10m	erythroderma and failed hearing neonatal test	KID syndrome	GJB2	CT AND MRI IAM (24-02-2021)	cochlear aplasia	N/A	completely absent cochlea bilateral and symmetric	dilated vestibule and absent SCC apart from the superior which is incomplete. VII/VIII persent but VIII hypoplastic due to absent Cochlear nerve most likely (symmetrical abnormalites)	none
GOS_13	38	Other genetic	1y	Gastro-intenstinal problems	Waardenburg syndrome	SOX10	CT (19-12-2020), MRI IAM 917-12-2020)	BILATERAL CH3 (just below the limit)	3.7 right , 3.5 left	slihglt anterior off-set but all turns, modiolus and ISS underdeveloped, irregular apical turn	absent posterior semicircular canal (persistent anlage) as descibed in SOX10, hammered	hirschsprung disease, Hypoplastic ophtalmic bulbs
1048148	39	Other genetic	1y	bilateral SNHL	X-linked deafness	POU3F4	CT and MRI IAM 02/03/2015	IP3	N/A	typical IP3 cochlea		malformed hypothalamus	published Siddiqui et al.
3108862	40	Other genetic	3y		Williams-Beuren Syndrome	7q11.23 loss	MRI IAM (24-02-2021)	Bilateral CH3/4	2.5 right; 2.7 left	cochlear similar to WWS but first 180degrees of basal turn also abnormal symmetrical abnormalities	slightly abnormal ossicles with narrowed oval window	small pons and corpus callosum	there is T1 hyper signal in the labyrinth of unclear clinical significance (calcium?) follow up CT and Mri awaited
3081347	41	Other genetic	11m		chromosomal deletion	3p14.1	CT, MRI dated 30-4-21	underdeveloped cochlea	Right 4.1 ; Left 4.0	subtle underdevelopment of the internal structure more on the left where the modiolus is absent in the apical part	dysplastic lateral SCC with reduction of the bony island	disgenesis corpus callosum and temporal lobes, small pons . Congenital hip dysplasia
780225	42	Other genetic	2y		Pallister-Killian mosaic syndrome	isochromosome 12p	CT 14-09-2004	mild dysplasia	R 4.5 , L 4.7	modiolus underdeveloped normal size	dysplasic ossicle , and normal SCC	neuromuscolar scoliosis, agranulocytosis, germ cell tumour ovary, visual impariement
853095	43	Other genetic	1.5 y		Pendred syndrome	SLC26A4	MRI/CT 10-12 and 20/12 2007	IP2 bilateral	R 5, L 4.9	typical IP2 mondini triad	mondini triad dilated VA and vestibule	none
3093430	44	Other genetic	15w	bilateral SNHL	6p25 deletion	6p25 deletion	MRI 16-10-2020/CT 19-05-21	CH 4	R 3, L 3.1	basal turn complete and very underdeveloped apical cochlea as per sennaroglu	aberrant left V nerve fused with VIII (simialr to meternal diabetes but unilateral), SCC NORMAL!, small middle ear slightly dysmorphic ossicles	s[ine segmentation anomaly, vascular abnormalities, hypertelorism, coarse gyral pattern.
3136131	45	Other genetic	3m	bilateral SNHL	Pendred syndrome	SLC26A4	MRI 01-07-21	IP2 bilateral + EVA	R 4.5 L.48	typical IP2	EVA	hypothyroidism congenital
800595	46	Other genetic	13y	bilateral SNHL	deafness and acidosis (Pendred?)	FOXI1	MRI 08-10-2014	bilateral IP2	R: 4.7 , L: 4.3	typical IP2	enlarged EVA bilateral Mondini	tubular renal acidosis https://pubmed.ncbi.nlm.nih.gov/29242249/
1077884	47	Other genetic	24m	bilateral deafness	LAMM syndrome	FGF3	MRI 11-03-16	left rudimentary otocyst, right IP1	R: 5.5, L: not measurable	IP1 and RO	right enlarged EVA and dysplastic lateral SCC with small bony island , narrowed left IAC, cochlear nerve hypoplasia/absent on left
803787	48	Other genetic	10 m	bilateral deafness	LAMM syndrome	FGF3	MRI 11-04-05	bilat michel anomaly	n/a/	complete absence of the inner ear	complete absence of the inner ear
964257	49	Other genetic	9y	bilateral deafness	LAMM syndrome	FGF3	MRI 01-06-10	bilat michel anomaly	n/a/	complete absence of the inner ear	complete absence of the inner ear	arachnoid cyst in the right ponto-cerebellar angle
983019	50	Other genetic	9w	bilateral deafness	LAMM syndrome	FGF3	MRI 11-09-2012	left michel anomaly, right rudimentary otocyst	n/a/	left michel anomaly, right rudimentary otocyst , nerves not visualised	left michel anomaly, right rudimentary otocyst , nerves not visualised	bilateral arachnoid cysts in the ponto cerebellar angle
849867	51	Other genetic	42y	bilateral deafness	LAMM syndrome	FGF3	CT 18-04-07	bilat michel anomaly	n/a/	complete absence of the inner ear	abnormla vessels at the skull base (probably veins due to craniosynostosis) , small tympanic cavities but normal ossicles
Liverpool case1 (PedRad2012)	52	Other genetic	6y	moderate hearing loss with thresholds of 60 dBnHL	pallister Hall syndrome	GLI3	mri 02-04-09	CH4 similar to WWS with anterior off-set	R and L: 3.2	extreme hypoplastic unwound (CH4)	normal SCC (as in WWS)	hypothalamic hamartoma and polidactily
3113414	53	Other genetic	22m	seizures	pallister Hall syndrome	GLI3	MRI 07-08-21	CH4 similar to WWS with anterior off-set	R and L: 3.5	extreme hypoplastic unwound (CH4)	normal SCC (as in WWS)	hypothalamic hamartoma and polidactily
3146314	54	Other genetic	10m	bilateral HL	PENDRED syndrome	pending	MRI 27-09-21	normal cochlea but dilated EVA (milder spectrum of Pendred)	L: 5.2 R:5.4	normal	EVA	none
956575	55	Other genetic	6y	bilateral mixed HL	3 MC syndrome	MASP	MRI 31-08-18, CT 29-01-18	BILAT IP2 symmetrical without EVA	R: 4.6, L:4.3	looking like IP2 (atypical because without EVA) but typical Ip2 flattening of the lateral IS	dysplastic lateral SCC, OW atresia, small tympanic cavity	prominent veins at the skull base
3011652	56	Other genetic	18W	bilat profound SNHL	Chromosome 8q12 microduplication syndrome	CHROM 8Q12 MICRODUPLICATION	CT & MRI	Left IP1 , right CH4	R: 3.3 , L : 5.0	typical IP1 on the left, on the right there is complete 360 basal turn but second half is obliquated antero-medially , hypoplastic upper part	bilateral SCC dysplasia
1142161	57	Other genetic	9 m	bilateral SNHL	SPRY1-related syndormic association	mutation SPRY1 (Sprouty RTK Signaling Antagonist 1)	MRI 04-06-2018	IP1: left , CH4 right	L: 4.7, R: 3.5	left cochlea shows absence of the internal structure with enlarged veisuble and dysplastic latSCC, on the right only cochlea is involved with marked CH4 anterior off-set reminding of WWS	dysplastic lat SCC (persistent anlage) and probably other SCCs on LEFT only, cochlear nerve hypoplasia or absence on the left	sagittal synostosis, pulmonary artery stenosis, dysplastic corpus callosum
1177467	58	Other genetic	3	dysmorphism respiratory distress	Van Maldergem syndrome	DCHS1	RM 08-04-22	bilateral CH4 (anterior off set/unwound similar to EYA1)	R: 3.7, L: 3.8	bilateral CH4 (anterior off set/unwound similar to EYA1)	normal SCC, EAC atresia, small tympanic cavities	bilateral diffuse cortical band heterotopia thick
Morana case	59	Other genetic	1m	polydactily	Pallister Hall	GLI3 gene	RM 11-2-22	bilateral CH4	R: 3.2, L:3.1	only basal turn visualsied and normal , very hypoplasitc and anterior off set apical turn similar to Walker Warburg	normal SCC no other abnormalities	large hypothalamic hamartoma and polydactyly
954134	60	Other genetic	2y	nistagmus deafness	Waardenburg syndrome	SOX10	mri 30-06-2010	BILATERAL CH3 (just below the limit)	3.5 right , 3.5 left	slihglt anterior off-set but all turns, modiolus and ISS underdeveloped, irregular apical turn (hammered cochlea)	absent posterior semicircular canal (persistent anlage) as descibed in SOX10	hirschsprung disease, Hypoplastic ophtalmic bulbs
1002421	61	Other genetic	5y	unilateral SNHL meningitis	BNAR	FREM1	##########	normal right, left common cavity	n/A	typical common cavity	hemiatrophyof the left hemisphere bifid nose
1131731	62	Other genetic	9 m	congenital hearing loss	Waardenburg	SOX10	MRI 26-06-17	hammered cochlea	3.9 R, 3.8 L	typical hammered cochlea all gyri present	small bony island lateral SCC and absent posterior and superior SCC	kalmann , delayed myelin
3141619	63	Other genetic	3Y	DEAFNESS	X LINKED DEAFNESS	POU3F4	CT 25-1-23	IP3 TYPICAL	5 R 5 L	TYPICAL IP3	abnormal SCC	hypothalamus not evaluable on CT
1053966	64	Other genetic	8y	bil progressive SNHL	HDR (hypoparathyroidism, deafness, renal dysplasia)	GATA3 gene	MRI 12-09-23	There is mild hypoplasia of the modiolus, dysplastic apical turn (simlar to the "thorny" cochlea) and slightly dysplastic posterior SCC (R > L)	r: 4.2 l:4.4	SEE BEFORE
3399292	65	Other genetic		bilateral SNHL	Waardenburg	sox10		hemmered cochlea bilateral		dysplasia SCC typical SOX10	hypomyelination, cerebellar micrhaemorrhages, parotid hypoplasia
3230892	66	Other genetic	2	bil HL	EDWARD SYNDROME	TRISOMY 18	MR 16/08/24	slightly dysmorphic cochlea	4.5 4.6	bilaterally, the modiolus is hypoplastic and the upper turns of the cochleas dysmorphic. Cochlear nerves are present but slightly thinner than expected	hypomyelination loss of voluem and small cerebellar vermis.
864156	67	Other genetic	17	bilateral	Tessadori-Bicknell-van Haaften neurodevelopmental syndrome 1	HIST1H4C	mri 14/01/08	CH4/atypical Ip2	3.9 bilaterally	bilateral symmetrical , preserved 1.2 basal turn apical portionof the cochlea is underdeveloped including modiolus and IS (looking a bit as IP2 but without EVA)	dysplastic SCC	complex syndrome combining growth delay, microcephaly and intellectual disability.							hypo-dyspl
GOS_1	68	Unknown/likely non-genetic	11 m	Bilateral HL	preumed Pendred	no genetic analysis available on EPR	CT (18-01-2012), MRI IAM (09-09-2003)	BILATERAL IP2	5.2 right ; 5.00 left	mild IP2 (flatening lateral interscalar septum)	BILATERAL EVA	none
GOS_2	69	Unknown/likely non-genetic	10 m	asymmetric bilateral HL	presumed Pendred	no genetic analysis available on EPR	CT (30-03-2004), MRI IAM (06-05-2004)	BILATERAL IP2	5.4 right ; 5.5 left	mild IP2 (flatening lateral interscalar septum)	BILATERAL EVA	none
GOS_4	70	Unknown/likely non-genetic	8m	not available	not known	all gene for deafness negative	CT (22-04-2013), MRI IAM (31-08-2012)	BILATERAL IP1 (asymmetrical)	4.2 right, 4.7 left	Absent internal structure (IS lateral visible),	persistent alnlage of the lateral and superior SCC (superior appearance slightly asymmetrical) , normal posterior SCC. Fusion of IAC and meckel, VII nerve joint with V in the cistern. EVA on the left only.	cyst right kidney , small kidneys, chiari 1, reduction white matter bulk	presumed insult , findings associated with maternal diabetis
GOS_5	71	Unknown/likely non-genetic	2y	bilateral deafness	not known	all gene for deafness negative and 100k neg	CT (05-05-2015), MRI IAM (05-05-2015)	BILATERAL IP2	4.3 right , 4.1 left	Basal turn present, no modiolus and but spiral lamina visible . IS underdeveloped (lateral>medial)	BILATERAL EVA, BILATERAL PERSISTENT ANLAGE OF THE LATERAL SCC, POSTERIOR SCC IS NORMAL, SUPERIOR SCC ABNORMAL ON THE LEFT AND NORMAL ON THE RIGHT	none	presumed genetic due to bilateral and symmetrical changes
803787	72	Unknown/likely non-genetic	10m	bilateral SNHL	unknown	unknwon	MRI IAC 11/04/05	aplasia	N/A	absent cochela	michel anomaly no labyrinth visualised	none
817235	73	Unknown/likely non-genetic	3y	bilateral SNHL	unknown	none	CT 07-08-06 and MRI IAM 27-09-06	CH1 bilat	R 2.8 L 2.7	cochlear bud	dysmorphic post SCC bilaterally (L > R)
795899	74	Unknown/likely non-genetic	2y		unknown	n/a	CT 24-04-2004 MRI 08-09-2004	CH2	3.5 right ; 3.5 left	hypodeveloped internal structure, basal turn plus off set very rudimentary apical turn	The posterior semi-circular canals are absent, vestibule dilated.The vestibular aqueducts are normal. High riding jugular bulb is noted on the right.	normal brain
3113341	75	Unknown/likely non-genetic	5m		prenatal insult IVF pregnancy	n/a	CT dated 30-03-21	absent cochlea R, CH left	Right N/A, left 3.4	left: slightly anterior off sett of the upper part , partition present but underdeveloped	fusion of the meckel's caves and IAC similar to maternal diabetes cases , ossicles abnormal , dysplastic SCC (R>L)		cleft lip /palate , ear tags and R ear misshapen
804502	76	Unknown/likely non-genetic	6y		unknown	n/a	CT 25-01-05, MRI 10-05-05	IP1	R 4.7, L 5.0	bilateral IP1	dysplastic vestibule and SCCs	segmentation anomaly of the cervical region with a wide median cleft of the upper cervical cord. There is some tonsillar descent to the level of C1.
748548	77	Unknown/likely non-genetic	3y		holoprosencephaly	unknown	CT 05-10-04 MRI 31-05-05	bilateral mondini	R 4.2 , L 3.9	absent internal partitioning but associated with dilated vestible and VA (mondini) visually looking more IP1 than IP2	Mondini	Synthelencephaly	(presumed zic2 but not confirmed, patient lost)
800346	78	Unknown/likely non-genetic	13m		"1st and 2nd arch syndrome"	not in the notes	CT 08-03-05, MRI 20-07-05	bilateral symmetrical extremely unwound CH3/4	R 1.8, L 1.8	only first half of basal turn present , SCC and vestibule normal but absent middle ears and EAC (presumed genetic because of symmetry)		cleft palate , microcephaly, severe oro[haryngeal dysphagia.
717389	79	Unknown/likely non-genetic	5y		VACTERL association	none found	CT 06-07-04,	Bilateral normal turns but underdeveloped partition	R 3.8, L 4	modiolus underdeveloped normalish size	right fusion of meckel and IAC like cases of maternal diabetes with fused C nerves, malformed SCC (R>L) , dysplastic ossciles	esophageal atresia dysmorphic features
864036	80	Unknown/likely non-genetic	6y		unknown	n/a	MRI 3-1-08, MR 14-1-11	bilateral IP2	R 4.4 , L 4.3	bilateral mondini (dilated VA)	typical mondini
890950	81	Unknown/likely non-genetic	5y	unilat SHNL	unknown	presumed insult	CT 16-01-07	right C apalsia, normal left inner ear	n/a/	absent cochlea	dysplastic vestibule and SCC	none	similar to GOSh case associated with aracnoid cyst and Gool case, presumed pre natal insult
906934	82	Unknown/likely non-genetic	6y		unknown	10000genome negative	CT and MRI07-0607	bilateral cochlea aplasia	n/a/	absent cochlea	SCC fused with vestibule (bit less dysplastic on the right than left)		similar to other cases of CA with lateral SCC completely fused with vetibule. The left side could have been interpreted also as rudimentary otocyst but on balance CA is more likely given the other side
3118462	83	Unknown/likely non-genetic	9month	bilateral SNHL	trigonocephaly	unknown	CT 04-06-21/MRI 10-03-2021	IP2 bilateral but no EVA	R 4.5 , L 5.2	apical turn incomplete partition no EVA , modiolus underdeveloped	dysplastic symmetric lateral SCC	metopic synotsosis , micropenis
3122380	84	Unknown/likely non-genetic	3m	bilateral SNHL	unknown	presumed insult	MRI 20-01-21	bilateral cochlea aplasia with dilated vestibula CADV	n/a/
1063293	85	Unknown/likely non-genetic	6y	right mixed hearing loss	craniofacial microsomia	none	MRI 28-07-21	dysplastic right cochela normal size, normal left cochlea	R : 5.7 , L: 5.0	underdeveled modiolus with absent medial interscalar septum and cochlear nerve hypoplastic,	mild dysplastic lateral SCC	facial microsomia on the right (other side of the cochlea dysplasia)
1127725	86	Unknown/likely non-genetic	4Y	BILATERAL HEARING LOSS	unknown/likely genetic	pending	MRI 03/08/21	normal size cochlea with hypoplastic modiolus	R: 4.5 , L 4.2	normal cochlear size hypoplastic modiolus	SYMMETRICAL lateral semicircular canal is absent, there is again a peculiar malformation of the superior and the posterior semicircular canal which are fused together and have abnormal course. ON THE LEFT ONLY Meckel's cave and internal auditory canal are fused, the fibres of the facial nerve come from the cisternal trigeminal tract (similar to maternal diabetes) .	hydrocpehalus
3156164	87	Unknown/likely non-genetic	6y	left SNHL	none	n/a	MRI 27-08-2021	right normal, left no cochlear nerve modiolus underdeveloped	R: 4.5 , L 4.2	left cochlear nerve not visualised , modiolus not well developed but lamina spiralis and IS present
3122380	88	Unknown/likely non-genetic	9m	bilateral profound SNHL	early insult most likely	none	MRI and CT 26-08-2021	left Common cavity , right rudimentary otocyst	n/a/
3129413	89	Unknown/likely non-genetic	2y	bil SNHL seizures	genetic pending		mri 3-9-21	bilateral IP2	4.5 R and L	typical IP2	enlarged EVA bilateral Mondini	bilateral nodular heterotopia and simplfied gyral pattern
3168003	90	Unknown/likely non-genetic	4m	insult ? presumed	none	none	MRI 15-05-21	cochlear aplasia on the left, normal Right ear	n/a on the L, right 4.9 (normal)	possibly only the very initial part of the basal turn is present associated with single cyst in the expected location of the vestibule /SCC (note : difficult to ditinguish this from RO, maybe does't really matter because this is suggestive of insult)	single cyst vestibule and SCC, left microtia , IAC and Cochlear nerve absent (findings similar to CADV descitption by Sennaroglu)
3061978	91	Unknown/likely non-genetic	6Y	LEFT HL	NONE	N/A	MRI	Unilateral left IP1/CC	L: 5	in between between IP1 and CC VIII nerve present, no modiolus	none	none
3183876	92	Unknown/likely non-genetic	7m	bilateral profound SNHL	suspected SOX10		MRI 14-12-21	Bilateral CH3 "hammered"	R: 3.6, L:3.3	hammered cochlea simialr to SOX10 , true type 3	all SCC dysplastic and the Cochlear nerve is hypoplasitc	small parotid gland, nodular heterotopia
842258	93	Unknown/likely non-genetic	15y	left profound SNHL , right CHL	Oculo-Auriculo-Vertebral spectrum/Hemifacial microsomia	none	MR and Ct 05-01-22	left CH3/4 normal cochlea on the right	L: 3.7 , R: 5.0	only basal turn completely visualised, very hypoplastic anterior aspect, slightly obliquate second half of the basal turn and apical aspect , hypoplastic modiolus and CN	bilateral dymsorphhic ossicles, left EAC atresia	vertebral vusion C2-C3
1189487	94	Unknown/likely non-genetic	2y	left profound SNHL , right HL	Oculo-Auriculo-Vertebral spectrum	none	MR 2-2-22	right CH 3/4, right dysplastic normal size	L: 4.8, R: 3.6	right Cochlear hypoplasia (height: 3.6 mm) with anterior off-set. Left dysplastic cochlea but normal in size (height: 4.8 mm), with hypoplastic modiolus and irregular profile of the upper part of the cochlea.	right C nerve hypoplastic, Left: IAC joins the Meckel's cave, the only nerve seen is probably the VII (similar to maternal diabetes, other Goldenhar cases) . Cochlear branch is not identified.	vertebral toracic fusions
3019865	95	Unknown/likely non-genetic	2y 7 m	bilat SNHL	unknown but genetic most likely given associated findings	none found	MR 09-07-2019	BILAT CH4	L: 3.7 , R: 3.7	bilateral cochlear hypoplasia type 4 with abnormal and underdeveloped upper turns, slightly less affected on the left when there are still modiolus and interscalar spectrum.	dysplastic lat SCC (persistent anlage) not visualised VIII and VII	cardiac malformation, developmental delay
1149078	96	Unknown/likely non-genetic	11y	right hearing loss	Oculo-Auriculo-Vertebral spectrum/Hemifacial microsomia	none	MRI 23-06-09	right CH4 nomral left	L: 5.5, R: 3.6	hypoplastic modiolus and small apical turn on the right	no IAM visualised don the left , VII nerve coming form the trigeminal with fusion of the mackels and proxial facial nerve canal	right cataract
3184077	97	Unknown/likely non-genetic	2	cardiac problems , deafness	unknonw genetic syndrome		RM 13-04-22	bilateral CH4 mild	R: 3.8, L: 3.8	bilat and symmetrical ch4 Hypoplastic modiolus, normal basal turn , small upper part of the cochlea.	bilateral lateral SCC dysplasia (asymmetric: anlage on the right and small bony island on the left)	cardiac problems pectus extevatus
3260768	98	Unknown/likely non-genetic	4y	SNHL	genetic but under investigation	a few genes can be associated (possible candidates: mutation SPRY1 (Sprouty RTK Signaling Antagonist 1) PAX genes Rarely CHARGE	MRI 14-10-21	bilateral IP2 (atypical)	5.0 R; 4.8 L	IP2 but with VA only on the right (on balance atypical IP2)	VA on the right	dysplastic CC with incomplete rotation of hippocampi
1088277	99	Unknown/likely non-genetic	6y	bilateral deafness	syndromic multi organs (BOR plus)	SIX1 pathogenetic varian	ct 25/10/2022	bila CH4	3.3 R; 3.4 L	bilateral preserved basal trun cochlear hypoplasia		cleft palate, pierre robin sequence , renal abnormalities
3214354	100	Unknown/likely non-genetic	2m	bilat SNHL dysmorphic	pending but findings suggestive of genetic	pending	2022-03-24	bilateral cochlear hypoplasia CH1	r: <2 L<2	only first half of the basal turb present and dysmorphic no IAM no VIII nerve	absent lateral SCC, symmetrical
G_DAnna case	101	Unknown/likely non-genetic	17m	spinal deformity	Klippel Feil	not tested		bilateral atypical IP2	R: 4.9, L: 4.8	bilateral symmetrical absent parititon in the middle and apical turn and flattend laterl interscalar spectum	partial absence of the superior SCC	dysplastic skull base, segmentation anomalies, split cervical cord
3267069	102	Unknown/likely non-genetic	20m	bilat SNHL, dysmophic	unknown but possibly genetic	not tested	mri and ct 26-11-22	right CH4 and left Rudimentary otocyst	R: 2.6, L: 1.9	R: only basal turn prsent, L: small cyst	R: small vesibule no IAC, no SCC; left : nothing but rudimentary otocyst. No nerves on both sides	dysmorphic facial features
3209286	103	Unknown/likely non-genetic	1y	deafness	Oculo-Auriculo-Vertebral spectrum/Hemifacial microsomia	array negative	MRI 26-10-22 CT 07-12-22	bilateral underdeveloped modiolus and mild cochlear dysplasia but not hypoplasia	R: 4.8 , L: 4.8	anomalies of the cochlea slightly asymmetircal with left +++	typical fusion meckels cave VII nerve canal with facial fibres coming our form the trigeminal nerve, EAC atresic (Left +++) dysplastic ossicles and OW atresia on both sides , hypoplastic/aplastic cochlear nerves	ventricular septum defect hemifacial microsomia
1107537	104	Unknown/likely non-genetic	4y	mixed hearing loss and spinal abnormalities	VACTERL	negative genoma	MRI and CT 25-09-2020	bilateral hypoplastic modiolus (L>R) mild dysplasia upperturn on Left	R: 4.1 L: 4.1	slightly dysplastic upper part left cochlear otherwise normal	typical fusion meckels cave VII nerve canal with facial fibres coming our form the trigeminal nerve hypoplastic/aplastic cochlear nerves	spinal abnormalities , cardiac anomalies, anal atresia
1117415	105	Unknown/likely non-genetic	7m	deafness	maternal diabetis	negative genoma	MRI 01-08-2017	bilateral hypoplplastic modiolus	R: 4.7 ; L: 5.1	dysplastic/hypoplastic modiolus	typical fusion meckels cave VII nerve canal with facial fibres coming our form the trigeminal nerve, right lateral SCC dysplastic hypoplastic/aplastic cochlear nerves	spinal abnormalities , single kidney, cleft lip palate, bilateral craniofacial microsomia , pulmunary stenosis.
1101079	106	Unknown/likely non-genetic	21m	bilateral SNHL	Oculo-Auriculo-Vertebral spectrum/Hemifacial microsomia	none	MRI 04-04-18	CH4 left and dysplastic cochlea normal size right	R: 4.4 , L 3.5	right normal cochlea size but underdeveloped modiolus, left : basl turn Ok but rudimentary apical part and underdeveloped modiolus	fusion of trigeminal and VIII nerve and meckel and IAC on the left , small IAC on the right and VII coming from the V on this side	vertebral segmentation anomalies.
8334450H (GSTT)	107	Unknown/likely non-genetic	3m	unilateral R deafness	presumed insult		MRI 22-2-23	michel anomaly complete aplasia R, normal L	n/a R; L: 5.3	complete labyrinthine aplasia in association with an arachnoid cyst in the ponto cerebellar cistern		normal brain
3058634	108	Unknown/likely non-genetic	3y	unilateral R deafness	presumed insult		MRI 24-02-23	unilateral CADV + associated arachnoid cyst (important for etiology of the arachnoid cyst)		cavd		vertebral segmentation anomalies
3102997	109	Unknown/likely non-genetic	6Y	BILATERAL HEARING LOSS	Presumed genetic	ongoing testing	MRI 30-03-23	BILATERAL SYMMETRICAL CH4	R: 2.9, L: 3.0	basal turn first half OK, second half truncated (similar to charge moderate phenotpye) bilateral symmetrical , upper turn small, cochlear nevre likely hypoplastic
1016682	110	Unknown/likely non-genetic	9y		insult		MRI 22-03-23	right normal , left CH4	R: 4.4 , L: 3.7	left normal basal turn , small apical portion and hypoplastic modiolus, small cochlear aperture , no nerve probably	absent cochlear nerve on the left	hemifacial microsomia, sacral dimple, microstomia, mild pulmnary artery hypoplasia.
1010040	111	Unknown/likely non-genetic	9y	carotid abnormality - left hearing loss	presumed vascular insult		MRI 04-05-23	left hypoplasia normal right	L: 2.5, R: 4.2	right normal, left only basal turn, abnormal posterior SCC		aberrant intracranial arterial circulation
3201210	112	Unknown/likely non-genetic	30w	VACTERL?	presumed vascular insult		MRI 15-11-21	michel anomaly complete aplasia L normal right	n/a			intraspinal lipoma cardiac problems
3209286	113	Unknown/likely non-genetic	17m		presumed insult	none found	MRI 30-06-23	normal size and small modiolus, dysmorphic upper turn boths sides	L: 4.6, R: 4.4	normal size and small modiolus, dysmorphic upper turn boths sides	L: small IAM no CN , VII nerve coming from trigeminal (V) nerve, abnormal ossicles (L>R) and narrowed EAC	left mandib ular ramus abnormally shaped and segmentation anomaly in the CVJ
1092580	114	Unknown/likely non-genetic	14m	DUANE	HOXA1??	ongoing	MRI 25-04-17	IP1 R, anlage lat semicircular canal L (normal left cochlea)	R: 5 L:4.9	typica Ip1 on the R
CASE REPORT NASH	115	Unknown/likely non-genetic		UNILATERAL RIGHT HL	PRESUMED INSULT		MR	IP1/CC		IP1/CC	perylymph fistula risk meningitis
3350686	116	Unknown/likely non-genetic	9m	bilateral HL	unknown but possibly genetic		MR 18/12/23
990709	117	Unknown/likely non-genetic	11	bilateral HL	unknown but probably genetic		mr 23/7/24	IP2 bilateral but no EVA		Mild dysplasia of the ossicles (allowing for the scan's limitation) is suspected	coloboma cleft palate CHD7 neg
904500	118	Unknown/likely non-genetic			Pontine cap hypoplasia, duplicated Iams, vestibular dysplasia and absent Viiith nerves on 12.1.12 scan		Congenital
898959	119	Unknown/likely non-genetic			Pontine tegmental cap dysplasia; facial canals separate from IAMs		Congenital	hypoplastic modiolus
WWS (from AJNR paper)	120	WWS	Previously published in Talenti et al. AJNR 2021
WWS (from AJNR paper)	121	WWS	Previously published in Talenti et al. AJNR 2021
WWS (from AJNR paper)	122	WWS	Previously published in Talenti et al. AJNR 2021
WWS (from AJNR paper)	123	WWS	Previously published in Talenti et al. AJNR 2021
WWS (from AJNR paper)	124	WWS	Previously published in Talenti et al. AJNR 2021
WWS (from AJNR paper)	125	WWS	Previously published in Talenti et al. AJNR 2021
TOTAL	125

## Sheet: Positive cases
Patient number		Eziology	Age	Symptoms	Syndrome	Genetics	Study Date	Cochlear Dysmorphism Subtype	Cochlear measurements	Cochlear Dysmorphism description	Other labyrinthine anomalies	Other anomalies	Comments		Cochlea with only its first half	Cochlea with complete 360° basal turn	Bilateral abnormality	Symmetric	Aberrant/Absent VII nerve (unilateral/bilateral)	Comments
WWS	120	WWS			WWS										2		1	1	1	VII Aberrant labyrinthine segment, anteriorly displaced (type 2a Sennaroglu)
WWS	121	WWS			WWS										2		1	1	1	VII Aberrant labyrinthine segment, anteriorly displaced (type 2a Sennaroglu)
WWS	122	WWS			WWS										2		1	1	1	VII Aberrant labyrinthine segment, anteriorly displaced (type 2a Sennaroglu)
WWS	123	WWS			WWS										2		1	1	1	VII Aberrant labyrinthine segment, anteriorly displaced (type 2a Sennaroglu)
WWS	124	WWS			WWS										2		1	1	1	VII Aberrant labyrinthine segment, anteriorly displaced (type 2a Sennaroglu)
WWS	125	WWS			WWS										2		1	1	1	VII Aberrant labyrinthine segment, anteriorly displaced (type 2a Sennaroglu)
GOS_3	1	BOR	1y	not available	BOR	EYA1	CT (30-05-12), MRI IAM (16-02-2009)	BILATERAL CH4 /3	2.4 right, 2.9 left	unwound cochlear with normal basal turn with preserved lamina spiralis (LS) and small and anteriorly off set apical part (apical "bud")	BILATERAL EVA , BILAT DYSMORPHC OSSICLES	END STAGE KIDNEY DISEASE , bilat auricular pits			2		1	1	1	VII Aberrant labyrinthine segment, anteriorly displaced (type 2a Sennaroglu)
GOS_6	2	BOR	9M	bilateral SNHL	BOR	EYA1	CT (28-04-2014), MRI dated (20-03-2014)	BILATERAL CH4 /3	2.9 right, 2.8 left	unwound cochlear with normal first half of basal turn with preserved lamina spiralis (LS) and small and anteriorly off set apical part (apical "bud")	BILATERAL ENLARGEMENT OF THE IAC, NORMAL SCC, DYSMORPHIC OSSICLES	none			2		1	1	1	VII Aberrant labyrinthine segment, anteriorly displaced (type 2a Sennaroglu)
GOS_7	3	BOR	1y	neck swelling	BOR	EYA1	MRI IAM (23-11-2016)	BILATERAL CH4 /3	3.6 right, 3.3 left	unwound cochlear with normal first half of basal turn with preserved LS and small and anteriorly off set apical part (apical "bud")	PERSISTENT ANLAGE POSTERIOR SCC , DYSPLASTIC LATERAL SCC (R>L) , NORMAL SCC	2nd Branchial cleft anomaly, bilateral auricular pits			2		1	1	1	VII Aberrant labyrinthine segment, anteriorly displaced (type 2a Sennaroglu)
GOS_8	4	BOR	1.5 y	not available	BOR	CLINICAL DIAGNOSIS	MRI IAM (2-1-2018)	BILATERAL CH4 /3	3.2 right, 3.3 left	unwound cochlear with normal first half of basal turn with preserved LS and small and anteriorly off set apical part (apical "bud")	LEFT EVA	bilat auricular pits	low image quality on external PACS		2		1	1	1	VII Aberrant labyrinthine segment, anteriorly displaced (type 2a Sennaroglu)
959968	7	BOR			BOR	EYA1	CT (26-09-11)	Bilateral CH3/4	2.5 right; 2.7 left	unwound cochlear with normal first half of basal turn with preserved lamina spiralis (LS) and small and anteriorly off set apical part (apical "bud")	absent posterior SCC on the right				2		1	1	1	VII Aberrant labyrinthine segment, anteriorly displaced (type 2a Sennaroglu)
1006367	8	BOR			BOR	EYA1	CT (23-02-2015)	Bilateral CH3/4	2,7 RIGHT; 2.4 LEFT	unwound cochlear with normal first half of basal turn with preserved lamina spiralis (LS) and small and anteriorly off set apical part (apical "bud")	bilateral EVA	abnormalities in kidneys on US			2		1	1	1	VII Aberrant labyrinthine segment, anteriorly displaced (type 2a Sennaroglu)
959968	9	BOR	2.5y		BOR	EYA1	CT (26-09-11)	Bilateral CH3/4	2.5 right; 2.7 left	unwound cochlear with normal first half of basal turn with preserved lamina spiralis (LS) and small and anteriorly off set apical part (apical "bud")	absent posterior SCC on the right				2		1	1	1	VII Aberrant labyrinthine segment, anteriorly displaced (type 2a Sennaroglu)
1006367	10	BOR	1y		BOR	EYA1	CT (23-02-2015)	Bilateral CH3/4	2,7 RIGHT; 2.4 LEFT	unwound cochlear with normal first half of basal turn with preserved lamina spiralis (LS) and small and anteriorly off set apical part (apical "bud")	bilateral EVA	abnormalities in kidneys on US			2		1	1	1	VII Aberrant labyrinthine segment, anteriorly displaced (type 2a Sennaroglu)
624983	12	BOR	15y		BOR syndrome	not in the notes	CT 11-12-03, MR 12-06-07	bilateral unwound CH3/CH4	R 3.2 , L 2.5	typical unwound cochlea	dysplastic SCC and ossicles	renal insufficiency			2		1	1	1	VII Aberrant labyrinthine segment, anteriorly displaced (type 2a Sennaroglu)
784154	13	BOR	4y	unilat SHNLr right	BOR syndrome	SIX1	MRI 17-01-5, CT 02-12-03	left CH4, thorny cochlea right with associated absence of post SCC (symmetrical)	R 4.3 , L 2.5	only basal turn present on the left , on the right thorny cochlea	absent posterior SCC	kidney [problems 2nd BCC			1		0	/	0
1162777	14	BOR	3y	bilateral mixed	BOR syndrome	pending	MRI 22-07-21	CH3/4 unwound	R: 3.5 , L 3.5	typical unwound cohclea (suggestive of EYA1)	absent posterior SCC and dysplastic lateral SCC	fused kidney , bilateral tags , right dysmorphic pinna			2		1	1	1	VII Aberrant labyrinthine segment, anteriorly displaced (type 2a Sennaroglu)
1133955	15	BOR	3y	bilateral HL	BOR	EYA1	MRI 08-03017	Bilateral CH3/4 unwound	R: 3 L: 2.9	typical unwound cochlea but with associated dilated VA on both sides	dilatedl VA	abnormal auricular pits, branchial cleft anaomaly in the neck			2		1	1	1	VII Aberrant labyrinthine segment, anteriorly displaced (type 2a Sennaroglu)
747677	17	CHARGE	2.5 y	bilateral SNHL	CHARGE syndrome	CHD7	CT 09-12-2003	BILATERAL CH4 /3	R 3.2, L 2.4	normal basal turn, hypoplastic upper turns	absent SCCs	CHARGE constellation of findings				2	1	1	0
826238	18	CHARGE	2y		CHARGE syndrome	no notes	MRI 03/04/05 , CT	CH3	3.2 right ; 3.0 left	hypodeveloped internal structure, basal turn preserved off set very rudimentary apical turn	absent SCC as expected in charge small vetibule abnormal ossicles	coloboma				2	1	1	/
723815	19	CHARGE	6y		CHARGE syndrome	CHD7	CT 08-08-05	CH3		only first half of basal turn present, abnormal internal structure , offset very rudimentary upper cochlea	absent SCC as expected in charge small vetibule abnormal ossicles				2		1	1	/
1060063	20	CHARGE	23m		CHARGE syndrome	CHD7	CT dated 05-02-2016	CH3/4 right, Normal left	Right 2.6, Left 4.2	right cochlea shows only the basal turn with normal lamina spiralis and possible marked hypoplastic apical part (almost invisible) no modiolus.	typical charge syndrome with absent SCC and dysplastic ossicles on both sides. cochlear nerve not visualsied on the right	coloboma , left facial macrosomia			1	1	1	0	1	VII aberrant 2a on "first half" side
758599	21	CHARGE	28m		CHARGE syndrome	not in the notes	CT 08-0-5-06, MR 19-04-04	bilateral CH3/CH4	R 3.2 , L 3.3	only basal turn complete, underdeveloped internal structure , very underdeveoped upper part (fitting CH4 accoridng to Sennaroglu)	typical absence opf SCCs, absent VIII left, dysplastic ossicles	abnormal cerebellum, coloboma , hypogoadism HpoG			1	1	1	0	1	VII aberrant 2a on "complete 360" side
931713	22	CHARGE	2d		CHARGE syndrome	CHD7	CT 16-09-10	bilateral CH4	R 2.8, L 3.0	only basal turn complete, underdeveloped internal structure , very underdeveoped upper part (fitting CH4 accoridng to Sennaroglu)	absent SCC	cohanal atresia , cardiac problems	low resolution CT			2	1	1	/
808581	23	CHARGE	2y		CHARGE syndrome	not in the notes	CT 24-5-05, MR 26-04-06	bilateral cohclea hypoplasia CH2 right /CH4 left	R 2.9, L 2.7	only initial portion of basal turn present with rudimentary apical part (extremel unwound) R > L (on the left the basal turn is complete)	typical charge absence of SCCs dysplastic ossicles	coloboma , hearth defects			1	1	1	0	0
882386	24	CHARGE	12y	bilateral SNHL	CHARGE syndrome	CHD7	MRI 19-08-21/ CT 13-01-09	right CH4, left normal	R: 3.3 L: 4	right: only basal turn present, left: underdeveloped modiolus but all the giry are present	absent SCC, absent facial nerve canal and not isualised facial nerve on the right	posterior fossa malformations and other CHARGE association				1	0	/	0
3101258	26	CHARGE	14m	bilateral HL	CHARGE syndrome	CHD7	MRI 17-09-21	bilateral CH4	R and L : 3.1	CH4 with normal basal turn, NO off-set, underdeveloped modiolus , otherwise symmetrical inner ears	absent SCC, bilateral atresia of the oval window, dysplastic and malplaced stapes , bilateral hypoplastic CN	Tongue tie, Patent foramen ovale (PFO) , Aberrant right subclavian artery, absent left kidney, Absence of septum pellucidum - antenatal diagnosis , Coloboma of right optic disc and of left small choroidal, bilateral absence olfactory bulbs, small pituitary gland ("SOD")				2	1	1	0
1039448	27	CHARGE	3y	bilateral mixed HL	CHARGE syndrome	CHD7	MRI 19-3-15 , CT 31-01-18	BILAT CH4 underdeveloped modiolus left	R: 3 , L:2.9	small bilateral cochlea with underdeveloped modiolus on the left	absent SCC bilaterally, EVA on the right , IAM small on the left with no cochlear nerve, dysmorphic ossicles	cochanal atresia				2	1	1	0
3101258	28	CHARGE	4y	bilateral mixed HL	CHARGE syndrome	CHD7	MRI AND CT	BILAT CH4	RL 3.4 L: 3.5	anterior off set cochlea	absence scc as expected ossicles abnormal	coloboma , small pons hypoplastic olfactory bulbs				2	1	1	0
1039448	29	CHARGE	7m	Bilateral SNHL	CHARGE syndrome	CHD7	MRI dated 19-03-2015	left hypoplastic cochlea CH4 , normal Cochlea on the right	R: 4.1, L: 2.7	The left cochlea does not have middle but just minimally developed apical turns	left CN absent, bilateral enlarged VA and absent SCC as expected	coloboma and cochanal atresia				1	0	/	0
1077099	30	CHARGE	2y	bilat profound SNHL	CHARGE syndrome	CHD7	MRI	Bilat symmetrical CH4	R: 3.0 L 3.1	complete 360 basal turn but second half is obliquated antero-medially , hypoplastic upper part	complete aplasia of the lat SCC	choanal atresia			2		1	1	?
1123929	31	CHARGE	14m	bilater SNHL	CHARGE syndrome	CHD7	MRI and CT	right CH4 and CH1	R: 3.3 , L : 2.1	left only part of the basal trun (cochlear bud) , right , basal turn complete and very small apical part with underdeveloped modiolus (you may call it also Ch2)	complete aplasia of the lat SCC				1	1	1	0	0
3194346	32	CHARGE	19d	bilateral SNHL	CHARGE syndrome	CHD7	MRI and CT	bilateral CH4 (typical)	L: 4.0 , R: 3.8	symmetrical complete basal turn and underdeveloped apical part and modiolus, cochlear nerve not visualised	complete aplasia of the lat SCC	choanal atresia and coloboma			2		1	1	0	Moderate phenotype using CHARGE spectrum
898711	33	CHARGE	12Y	bilat hearing loss	CHARGE syndrome	CHD7	CT IAC/BRIAN MRI	bilateral CH4	R: 3.2 and L:3.3	typical Ch4 with the whole basal turn present	typical absence of SCC dysmorphic ossicles	coloboma tetralogy fallot				2	1	1	0
3142079	34	CHARGE	1.5y	bilateral HL	CHARGE syndrome	CHD7	MRI and CT 20-12-21	bilateral CH4	R: 3.4 L:3.5	normal basal turn small apical turns with underdeveloped modiolus	all SCC absent, no cochlear nerve visualised bilaterally and OW stensis	brainstem and vermis hypoplasia , hypoplastic olfactory bulbs				2	1	1	0
1088731	35	CHARGE	2y	bilat SHNL	CHARGE syndrome	CHD7	MR 25-10-2017	BILAT CH4	L: 3.5, R: 3.2	normal basal turn small apical turns with underdeveloped modiolus	typical absence of SCC with a channel going down to the posterior cisternal (probably aberrante EVA)					2	1	1	0
1084419	36	CHARGE	14y	HL	CHARGE syndrome	CHD7	ct 10-08-22	CH4	3.3 R; 3.4 L	bilateral cochlear hypoplasia type 4 (normal basal turn and rudimentary apical turn)	absent SCC with some incomplete superior SCC, OW atresia	charge associated findings				2	1	1	0
3108862	40	Other genetic	3y		Williams-Beuren Syndrome	7q11.23 loss	MRI IAM (24-02-2021)	Bilateral CH3/4	2.5 right; 2.7 left	cochlear similar to WWS but first 180degrees of basal turn also abnormal symmetrical abnormalities	slightly abnormal ossicles with narrowed oval window	small pons and corpus callosum	there is T1 hyper signal in the labyrinth of unclear clinical significance (calcium?) follow up CT and Mri awaited		2		1	1	/
3093430	44	Other genetic	15w	bilateral SNHL	6p25 deletion	6p25 deletion	MRI 16-10-2020/CT 19-05-21	CH 4	R 3, L 3.1	basal turn complete and very underdeveloped apical cochlea as per sennaroglu	aberrant left V nerve fused with VIII (simialr to meternal diabetes but unilateral), SCC NORMAL!, small middle ear slightly dysmorphic ossicles	s[ine segmentation anomaly, vascular abnormalities, hypertelorism, coarse gyral pattern.			2		1	1	1	VII arising from V fibers in the Meckel Cave, which is enlarged
Liverpool case1 (PedRad2012)	52	Other genetic	6y	moderate hearing loss with thresholds of 60 dBnHL	pallister Hall syndrome	GLI3	mri 02-04-09	CH4 similar to WWS with anterior off-set	R and L: 3.2	extreme hypoplastic unwound (CH4)	normal SCC (as in WWS)	hypothalamic hamartoma and polidactily			2		1	1	?	second-half severly hypoplastic like WWS
3113414	53	Other genetic	22m	seizures	pallister Hall syndrome	GLI3	MRI 07-08-21	CH4 similar to WWS with anterior off-set	R and L: 3.5	extreme hypoplastic unwound (CH4)	normal SCC (as in WWS)	hypothalamic hamartoma and polidactily			2		1	1	1	VII Aberrant labyrinthine segment, anteriorly displaced (type 2a Sennaroglu)
3011652	56	Other genetic	18W	bilat profound SNHL	Chromosome 8q12 microduplication syndrome	CHROM 8Q12 MICRODUPLICATION	CT & MRI	Left IP1 , right CH4	R: 3.3 , L : 5.0	typical IP1 on the left, on the right there is complete 360 basal turn but second half is obliquated antero-medially , hypoplastic upper part	bilateral SCC dysplasia					1	0	/	0
1142161	57	Other genetic	9 m	bilateral SNHL	SPRY1-related syndormic association	mutation SPRY1 (Sprouty RTK Signaling Antagonist 1)	MRI 04-06-2018	IP1: left , CH4 right	L: 4.7, R: 3.5	left cochlea shows absence of the internal structure with enlarged veisuble and dysplastic latSCC, on the right only cochlea is involved with marked CH4 anterior off-set reminding of WWS	dysplastic lat SCC (persistent anlage) and probably other SCCs on LEFT only, cochlear nerve hypoplasia or absence on the left	sagittal synostosis, pulmonary artery stenosis, dysplastic corpus callosum			1		1	0	1	VII Aberrant labyrinthine segment, anteriorly displaced (type 2a Sennaroglu); other side IP1
1177467	58	Other genetic	3	dysmorphism respiratory distress	Van Maldergem syndrome	DCHS1	RM 08-04-22	bilateral CH4 (anterior off set/unwound similar to EYA1)	R: 3.7, L: 3.8	bilateral CH4 (anterior off set/unwound similar to EYA1)	normal SCC, EAC atresia, small tympanic cavities	bilateral diffuse cortical band heterotopia thick				2	1	1	0
Morana case	59	Other genetic	1m	polydactily	Pallister Hall	GLI3 gene	RM 11-2-22	bilateral CH4	R: 3.2, L:3.1	only basal turn visualsied and normal , very hypoplasitc and anterior off set apical turn similar to Walker Warburg	normal SCC no other abnormalities	large hypothalamic hamartoma and polydactyly			2		1	1	?	second-half severly hypoplastic like WWS
864156	67	Other genetic	17	bilateral	Tessadori-Bicknell-van Haaften neurodevelopmental syndrome 1	HIST1H4C	mri 14/01/08	CH4/atypical Ip2	3.9 bilaterally	bilateral symmetrical , preserved 1.2 basal turn apical portionof the cochlea is underdeveloped including modiolus and IS (looking a bit as IP2 but without EVA)	dysplastic SCC	complex syndrome combining growth delay, microcephaly and intellectual disability.			2		1	1	?
800346	78	Unknown/likely non-genetic	13m		"1st and 2nd arch syndrome"	not in the notes	CT 08-03-05, MRI 20-07-05	bilateral symmetrical extremely unwound CH3/4	R 1.8, L 1.8	only first half of basal turn present , SCC and vestibule normal but absent middle ears and EAC (presumed genetic because of symmetry)		cleft palate , microcephaly, severe oro[haryngeal dysphagia.			2		1	1	1	VII Aberrant labyrinthine segment, anteriorly displaced (type 2a Sennaroglu)
717389	79	Unknown/likely non-genetic	5y		VACTERL association	none found	CT 06-07-04,	Bilateral normal turns but underdeveloped partition	R 3.8, L 4	modiolus underdeveloped normalish size	right fusion of meckel and IAC like cases of maternal diabetes with fused C nerves, malformed SCC (R>L) , dysplastic ossciles	esophageal atresia dysmorphic features				2	1	1	1	VII arising from V fibers in the Meckel Cave, which is enlarged
842258	93	Unknown/likely non-genetic	15y	left profound SNHL , right CHL	Oculo-Auriculo-Vertebral spectrum/Hemifacial microsomia	none	MR and Ct 05-01-22	left CH3/4 normal cochlea on the right	L: 3.7 , R: 5.0	only basal turn completely visualised, very hypoplastic anterior aspect, slightly obliquate second half of the basal turn and apical aspect , hypoplastic modiolus and CN	bilateral dymsorphhic ossicles, left EAC atresia	vertebral vusion C2-C3				1	0	/	1	VII arising from V fibers in the Meckel Cave, which is enlarged
1189487	94	Unknown/likely non-genetic	2y	left profound SNHL , right HL	Oculo-Auriculo-Vertebral spectrum/Hemifacial microsomia	none	MR 2-2-22	right CH 3/4, right dysplastic normal size	L: 4.8, R: 3.6	right Cochlear hypoplasia (height: 3.6 mm) with anterior off-set. Left dysplastic cochlea but normal in size (height: 4.8 mm), with hypoplastic modiolus and irregular profile of the upper part of the cochlea.	right C nerve hypoplastic, Left: IAC joins the Meckel's cave, the only nerve seen is probably the VII (similar to maternal diabetes, other Goldenhar cases) . Cochlear branch is not identified.	vertebral toracic fusions			1	1	1	0	1	VII aberrant 2a on "first half" side and aberrant from Meckel on "Complete 360" side
3019865	95	Unknown/likely non-genetic	2y 7 m	bilat SNHL	unknown but genetic most likely given associated findings	none found	MR 09-07-2019	BILAT CH4	L: 3.7 , R: 3.7	bilateral cochlear hypoplasia type 4 with abnormal and underdeveloped upper turns, slightly less affected on the left when there are still modiolus and interscalar spectrum.	dysplastic lat SCC (persistent anlage) not visualised VIII and VII	cardiac malformation, developmental delay				2	1	1	0
1149078	96	Unknown/likely non-genetic	11y	right hearing loss	Oculo-Auriculo-Vertebral spectrum/Hemifacial microsomia	none	MRI 23-06-09	right CH4 nomral left	L: 5.5, R: 3.6	hypoplastic modiolus and small apical turn on the right	no IAM visualised don the left , VII nerve coming form the trigeminal with fusion of the mackels and proxial facial nerve canal	right cataract				1	0	/	1	VII arising from V fibers in the Meckel Cave, which is enlarged
3184077	97	Unknown/likely non-genetic	2	cardiac problems , deafness	unknonw genetic syndrome		RM 13-04-22	bilateral CH4 mild	R: 3.8, L: 3.8	bilat and symmetrical ch4 Hypoplastic modiolus, normal basal turn , small upper part of the cochlea.	bilateral lateral SCC dysplasia (asymmetric: anlage on the right and small bony island on the left)	cardiac problems pectus extevatus				2	1	1	0
1088277	99	Unknown/likely non-genetic	6y	bilateral deafness	syndromic multi organs (BOR plus)	SIX1 pathogenetic varian	ct 25/10/2022	bila CH4	3.3 R; 3.4 L	bilateral preserved basal trun cochlear hypoplasia		cleft palate, pierre robin sequence , renal abnormalities			2		1	1	1	VII aberrant labyrinthine segment, anteriorly displaced (type 2a Sennaroglu)
3267069	102	Unknown/likely non-genetic	20m	bilat SNHL, dysmophic	unknown but possibly genetic	not tested	mri and ct 26-11-22	right CH4 and left Rudimentary otocyst	R: 2.6, L: 1.9	R: only basal turn prsent, L: small cyst	R: small vesibule no IAC, no SCC; left : nothing but rudimentary otocyst. No nerves on both sides	dysmorphic facial features			1		1	0	1	VII Aberrant labyrinthine segment, anteriorly displaced (type 2a Sennaroglu)
1101079	106	Unknown/likely non-genetic	21m	bilateral SNHL	Oculo-Auriculo-Vertebral spectrum/Hemifacial microsomia	none	MRI 04-04-18	CH4 left and dysplastic cochlea normal size right	R: 4.4 , L 3.5	right normal cochlea size but underdeveloped modiolus, left : basl turn Ok but rudimentary apical part and underdeveloped modiolus	fusion of trigeminal and VIII nerve and meckel and IAC on the left , small IAC on the right and VII coming from the V on this side	vertebral segmentation anomalies.			1		0	/	1	Moderate phenotype using CHARGE spectrum; VII arising from V fibers in the Meckel Cave, which is enlarged
3102997	109	Unknown/likely non-genetic	6Y	BILATERAL HEARING LOSS	Presumed genetic	ongoing testing	MRI 30-03-23	BILATERAL SYMMETRICAL CH4	R: 2.9, L: 3.0	basal turn first half OK, second half truncated (similar to charge moderate phenotpye) bilateral symmetrical , upper turn small, cochlear nevre likely hypoplastic					2		1	1	/
1016682	110	Unknown/likely non-genetic	9y	Goldenhar	insult		MRI 22-03-23	right normal , left CH4	R: 4.4 , L: 3.7	left normal basal turn , small apical portion and hypoplastic modiolus, small cochlear aperture , no nerve probably	absent cochlear nerve on the left	hemifacial microsomia, sacral dimple, microstomia, mild pulmnary artery hypoplasia.				1	0	/	0

## Sheet: Table 1
Clusters	n°	Most frequent gene	Cases with preserved Basal Turn	Cochleae with preserved Basal Turn	Cochlea with only its first half	Cochlea with complete 360° basal turn	Bilateral cases	Symmetric cases	Asymmetric cases	Aberrant/Absent VII nerve
CHARGE	21	CHD7	19	36	10	26	17	13	4	2
BOR	15	EYA1	12	23	23	0	11	11	0	11
Walker-Warburg	6	/	6	12	12	0	6	6	0	6
Other genetic	31	/	9	16	13	3	8	7	1	3
Unknown/likely non-genetic	52	/	12	19	9	10	8	6	2	8
Total	125		58	106	67	39	50	43	7	30
